# Supplementary material for: Simulation of a Multiband Stacked Antiparallel Solar Cell with over 70% Efficiency
Source: Materials (Basel). 2025 Dec 15;18(24):5625. doi: 10.3390/ma18245625 (PMC12735105; doi:10.3390/ma18245625)
Supplement: Supplementary file 1 [file materials-18-05625-s001.zip]

Archive with 1 entries (1 files):
- materials-4004627-supplementary.pdf
